# Supplementary material for: Visualizing subcellular rearrangements in intact β cells using soft x-ray tomography
Source: Sci Adv. 2020 Dec 9;6(50):eabc8262. doi: 10.1126/sciadv.abc8262 (PMC7725475; doi:10.1126/sciadv.abc8262)
Supplement: Table S1 [file abc8262_Table_S1.xlsx]

## Sheet: Sheet1
ID	Cell Volume (Voxels)	Nucleus Volume (Voxels)	LAC Nucleus (mean ± SD, µm-1)	Cytosol Volume (Cell - Nucleus Voxels)	Cytosol LAC Value (mean ± SD, µm-1)	Mitochondria Volume (Voxles)	Mitochondria LAC Value (mean ± SD, µm-1)	Lipid Droplet Numbers	Lipid Droplets LAC Value (mean ± SD, µm-1)	Lipid Droplet Diameters (mean, nm)	Insulin Vesicle Numbers	Insulin Vesicles Volume (Voxels)	Insulin Vesicles LAC Value (mean ± SD, µm-1)	Insulin Vesicle Diameters (mean, nm)	Capillary LAC Value (mean ± SD, µm-1)	LAC Value Normlization Factor	Insulin Vesicle LAC Normalized (µm-1)	Cytosol LAC Normalized (µm-1)	Nucleus LAC Normalized (µm-1)	Mitochondria LAC Normalized (µm-1)	Lipid Droplet LAC Normalized (µm-1)
INS-1E Unstimulated
783_5	12637518	3201963	0.249 ± 0.02	9435555	0.253 ± 0.03	445317	0.309 ± 0.02	0			366	84365	0.374 ± 0.03	237	0.696 ± 0.07	1	0.374 ± 0.03	0.253 ± 0.03	0.249 ± 0.02	0.309 ± 0.02
783_6	11321275	3051969	0.266 ± 0.02	8269306	0.271 ± 0.04	468552	0.331 ± 0.02	1	0.596 ± 0.04	364.4	210	112681	0.433 ± 0.05	323.1	0.719 ± 0.07	0.96801	0.419 ± 0.05	0.262 ± 0.04	0.257 ± 0.02	0.320 ± 0.02	0.576 ± 0.04
783_12	14618985	4242124	0.234 ± 0.02	10376861	0.238 ± 0.03	842291	0.300 ± 0.02	0			389	79469	0.339 ± 0.05	236.7	0.620 ± 0.07	1.12258	0.381 ± 0.06	0.267 ± 0.03	0.263 ± 0.02	0.337 ± 0.02
784_4	15122633	4360043	0.250 ± 0.02	10762590	0.263 ± 0.03	705041	0.356 ± 0.03	0			454	127498	0.412 ± 0.06	263.1	0.673 ± 0.07	1.03417	0.426 ± 0.06	0.272 ± 0.03	0.259 ± 0.02	0.368 ± 0.03
784_5	10343858	3331978	0.244 ± 0.02	7011880	0.250 ± 0.04	340629	0.343 ± 0.02	0			306	29196	0.371 ± 0.04	178.7	0.614 ± 0.07	1.13355	0.421 ± 0.05	0.283 ± 0.05	0.277 ± 0.02	0.389 ± 0.02
784_6	15536350	4805957	0.236 ± 0.02	10730393	0.249 ± 0.03	818688	0.319 ± 0.02	0			187	25918	0.353 ± 0.04	211.1	0.663 ± 0.06	1.04977	0.371 ± 0.04	0.261 ± 0.03	0.248 ± 0.02	0.335 ± 0.02
784_7	13571655	4317647	0.243 ± 0.02	9254008	0.239 ± 0.03	507400	0.303 ± 0.02	1	0.583 ± 0.05	275	269	75603	0.344 ± 0.04	259.8	0.676 ± 0.07	1.02959	0.354 ± 0.04	0.246 ± 0.03	0.250 ± 0.02	0.312 ± 0.02	0.600 ± 0.05
785_7	19779381	4067014	0.227 ± 0.02	15712367	0.245 ± 0.03	902545	0.313 ± 0.02	0			374	76188	0.353 ± 0.04	238.6	0.650 ± 0.09	1.07077	0.378 ± 0.04	0.262 ± 0.03	0.297 ± 0.02	0.335 ± 0.02
Condition Average (n = 8)			0.244 ± 0.01		0.250 ± 0.01		0.322 ± 0.02		0.590 ± 0.01	319.7 ± 45	319 ± 45		0.372 ± 0.03	243.5 ± 39	0.664 ± 0.03		0.390 ± 0.02	0.263 ± 0.01	0.262 ± 0.02	0.338 ± 0.03	0.588 ± 0.01
INS-1E 25mM Glucose, 5 min
1044_7	17333826	5402221	0.297 ± 0.03	11931605	0.323 ± 0.05	729176	0.370 ± 0.03	7	0.635 ± 0.08	330.9	527	104901	0.504 ± 0.06	231.9	0.700 ± 0.07	0.994286	0.501 ± 0.06	0.321 ± 0.05	0.295 ± 0.03	0.368 ± 0.03	0.631 ± 0.08
1044_8	18359603	5750052	0.295 ± 0.03	12609551	0.302 ± 0.04	1233296	0.369 ± 0.03	0			403	96841	0.479 ± 0.05	247.6	0.692 ± 0.05	1.00578	0.480 ± 0.05	0.304 ± 0.04	0.297 ± 0.03	0.371 ± 0.03
1044_15	15269256	5789136	0.296 ± 0.04	9480120	0.289 ± 0.07	688209	0.401 ± 0.04	4	0.567 ± 0.10	317.7	257	27951	0.461 ± 0.05	189.8	0.775 ± 0.07	0.898065	0.414 ± 0.04	0.260 ± 0.06	0.266 ± 0.04	0.360 ± 0.04	0.509 ± 0.09
1044_16	11944991	3144767	0.291 ± 0.03	8800224	0.293 ± 0.04	971889	0.364 ± 0.03	1	0.627 ± 0.06	262.1	248	39891	0.428 ± 0.05	222.1	0.732 ± 0.06	0.95082	0.407 ± 0.05	0.279 ± 0.04	0.277 ± 0.03	0.346 ± 0.03	0.596 ± 0.06
1060_4	14395351	4405220	0.272 ± 0.03	9990131	0.276 ± 0.05	934399	0.353 ± 0.03	2	0.538 ± 0.10	293.1	535	101935	0.451 ± 0.04	225.1	0.705 ± 0.05	0.987234	0.445 ± 0.04	0.272 ± 0.05	0.269 ± 0.03	0.348 ± 0.03	0.531 ± 0.10
1060_11	12063858	3467440	0.280 ± 0.03	8596418	0.296 ± 0.06	806516	0.324 ± 0.04	10	0.561 ± 0.07	369.3	541	176251	0.472 ± 0.06	267.5	0.680 ± 0.06	1.02353	0.483 ± 0.06	0.303 ± 0.06	0.287 ± 0.03	0.332 ± 0.04	0.574 ± 0.07
1092_11	8923821	2351870	0.243 ± 0.03	6571951	0.258 ± 0.05	436178	0.333 ± 0.05	4	0.578 ± 0.06	305.9	515	35453	0.456 ± 0.06	161.8	0.540 ± 0.06	1.28889	0.588 ± 0.08	0.333 ± 0.06	0.313 ± 0.04	0.429 ± 0.06	0.745 ± 0.08
1104_9	12761764	5202279	0.288 ± 0.04	7559485	0.283 ± 0.05	559511	0.369 ± 0.04	0			243	24333	0.431 ± 0.05	184.3	0.691 ± 0.08	1.00724	0.434 ± 0.05	0.285 ± 0.05	0.290 ± 0.04	0.372 ± 0.04
Condition Average (n = 8)			0.283 ± 0.02		0.290 ± 0.02		0.360 ± 0.02		0.584 ± 0.04	313.2 ± 33	408 ± 130		0.460 ± 0.02	216.3 ± 32	0.690 ± 0.06		0.469 ± 0.05	0.295 ± 0.02	0.287 ± 0.01	0.366 ± 0.03	0.598 ± 0.08
INS-1E 25mM Glucose + 10nM Ex-4, 5 min
1082_20	18324129	6058922	0.230 ± 0.03	12265207	0.209 ± 0.06	1227217	0.286 ± 0.03	16	0.535 ± 0.08	483.7	250	61174	0.417 ± 0.07	246.5	0.460 ± 0.08	1.51304	0.631 ± 0.11	0.316 ± 0.09	0.348 ± 0.05	0.433 ± 0.05	0.809 ± 0.12
1082_22	20470681	6961453	0.265 ± 0.03	13509228	0.275 ± 0.04	1614224	0.320 ± 0.03	2	0.564 ± 0.07	416.8	392	122666	0.468 ± 0.05	267.8	0.635 ± 0.04	1.09606	0.513 ± 0.05	0.301 ± 0.04	0.290 ± 0.03	0.351 ± 0.03	0.618 ± 0.08
1082_24	24571644	7197492	0.253 ± 0.03	17374152	0.281 ± 0.04	1686357	0.331 ± 0.04	12	0.651 ± 0.09	536.6	528	68994	0.407 ± 0.04	220.357	0.630 ± 0.07	1.10476	0.445 ± 0.04	0.310 ± 0.04	0.280 ± 0.03	0.366 ± 0.04	0.719 ± 0.10
1083_16	34723860	11137396	0.262 ± 0.03	23586464	0.259 ± 0.05	1962779	0.321 ± 0.03	8	0.554 ± 0.10	439.6	730	141963	0.445 ± 0.07	229.5	0.630 ± 0.07	1.10476	0.492 ± 0.08	0.286 ± 0.06	0.289 ± 0.03	0.355 ± 0.03	0.612 ± 0.11
1095_6	21864440	7285565	0.279 ± 0.03	14578875	0.283 ± 0.04	1234037	0.334 ± 0.04	14	0.514 ± 0.08	341.2	328	56519	0.456 ± 0.05	225.5	0.680 ± 0.08	1.02353	0.467 ± 0.05	0.290 ± 0.04	0.289 ± 0.03	0.342 ± 0.04	0.526 ± 0.08
1096_5	18889212	5839993	0.279 ± 0.04	13049219	0.301 ± 0.06	1387754	0.368 ± 0.04	25	0.621 ± 0.10	476.8	210	47706	0.474 ± 0.07	246.3	0.680 ± 0.05	1.02353	0.485 ± 0.07	0.308 ± 0.06	0.286 ± 0.04	0.377 ± 0.04	0.636 ± 0.10
1096_8	19902011	7105682	0.278 ± 0.03	12796329	0.282 ± 0.05	1121448	0.348 ± 0.04	15	0.576 ± 0.09	309.1	473	52525	0.483 ± 0.06	186.4	0.660 ± 0.07	1.05455	0.509 ± 0.06	0.297 ± 0.05	0.293 ± 0.03	0.367 ± 0.04	0.607 ± 0.09
1096_9	25566393	8096928	0.262 ± 0.03	17469465	0.279 ± 0.05	1432420	0.339 ± 0.03	58	0.628 ± 0.09	413.8	178	28843	0.473 ± 0.07	217.7	0.670 ± 0.06	1.03881	0.491 ± 0.07	0.290 ± 0.05	0.272 ± 0.03	0.352 ± 0.03	0.652 ± 0.09
Condition Average (n = 8)			0.264 ± 0.02		0.271 ± 0.03		0.331 ± 0.02		0.580 ± 0.05	472.2 ± 70	386 ± 174		0.453 ± 0.03	230 ± 23	0.631 ± 0.07		0.505 ± 0.05	0.300 ± 0.01	0.293 ± 0.02	0.368 ± 0.03	0.648 ± 0.08
INS-1E 25mM glucose, 30 min
766_2	11991258	3303454	0.266 ± 0.02	8687804	0.281 ± 0.04	383984	0.340 ± 0.02	0			499	119034	0.397 ± 0.04	239	0.750 ± 0.05	0.928	0.368 ± 0.04	0.261 ± 0.04	0.247 ± 0.02	0.316 ± 0.02
766_5	14219457	3830039	0.257 ± 0.02	10389418	0.285 ± 0.03	759337	0.322 ± 0.03	0			935	194870	0.411 ± 0.03	230.5	0.655 ± 0.07	1.0626	0.437 ± 0.03	0.303 ± 0.03	0.273 ± 0.02	0.342 ± 0.03
766_7	13695016	4048592	0.256 ± 0.03	9646424	0.256 ± 0.04	551997	0.315 ± 0.02	3	0.555 ± 0.09	416.5	563	75627	0.398 ± 0.04	201.3	0.660 ± 0.08	1.05455	0.420 ± 0.04	0.270 ± 0.04	0.270 ± 0.03	0.332 ± 0.02	0.585 ± 0.09
766_8	18047089	5094488	0.223 ± 0.02	12952601	0.247 ± 0.03	1045543	0.296 ± 0.02	0			802	158443	0.361 ± 0.04	229.9	0.614 ± 0.10	1.13355	0.409 ± 0.05	0.280 ± 0.03	0.253 ± 0.02	0.336 ± 0.02
766_10	25837397	6612598	0.260 ± 0.02	19224799	0.287 ± 0.07	927001	0.330 ± 0.02	1	0.580 ± 0.05	308.3	1021	203883	0.397 ± 0.03	232.8	0.662 ± 0.09	1.05136	0.417 ± 0.03	0.302 ± 0.07	0.273 ± 0.02	0.347 ± 0.02	0.610 ± 0.05
766_11	24305085	5659166	0.237 ± 0.02	18645919	0.266 ± 0.06	805213	0.318 ± 0.03	0			1054	154994	0.379 ± 0.03	204.5	0.699 ± 0.06	0.995708	0.377 ± 0.03	0.265 ± 0.06	0.236 ± 0.02	0.317 ± 0.03
769_5	14226508	3135260	0.260 ± 0.02	11091248	0.282 ± 0.04	558962	0.326 ± 0.02	1	0.571 ± 0.08	346	697	180163	0.415 ± 0.04	247.3	0.700 ± 0.07	0.994286	0.413 ± 0.04	0.280 ± 0.04	0.256 ± 0.02	0.324 ± 0.02	0.568 ± 0.08
769_7	15499139	4466198	0.264 ± 0.02	11032941	0.278 ± 0.03	1036106	0.327 ± 0.03	0			730	103078	0.401 ± 0.03	205.5	0.645 ± 0.05	1.07907	0.433 ± 0.03	0.300 ± 0.03	0.285 ± 0.02	0.353 ± 0.03
Condition Average (n = 8)			0.253 ± 0.01		0.273 ± 0.01		0.322 ± 0.01		0.569 ± 0.01	356.9 ± 45	788 ± 191		0.395 ± 0.02	223.9 ± 16	0.673 ± 0.04		0.409 ± 0.02	0.283 ± 0.02	0.262 ± 0.02	0.333 ± 0.01	0.588 ± 0.02
INS-1E 25mM glucose + 10nM Ex-4, 30 min
822_4	16201184	3504868	0.280 ± 0.02	12696316	0.319 ± 0.04	990772	0.362 ± 0.03	0			705	219897	0.443 ± 0.03	263.5	0.715 ± 0.07	0.973427	0.421 ± 0.03	0.311 ± 0.04	0.273 ± 0.02	0.352 ± 0.03
822_6	23211984	6621365	0.299 ± 0.02	16590619	0.330 ± 0.03	799766	0.362 ± 0.03	1	0.542 ± 0.08	389.7	602	134542	0.449 ± 0.04	245.2	0.718 ± 0.05	0.969359	0.435 ± 0.04	0.320 ± 0.03	0.290 ± 0.02	0.351 ± 0.03	0.525 ± 0.08
822_7	19975912	5918695	0.252 ± 0.02	14057217	0.281 ± 0.04	901985	0.349 ± 0.03	2	0.534 ± 0.09	362.8	723	119798	0.437 ± 0.05	211.1	0.692 ± 0.08	1.00578	0.440 ± 0.05	0.283 ± 0.04	0.253 ± 0.02	0.351 ± 0.03	0.537 ± 0.09
842_12	11894137	3498753	0.242 ± 0.02	8395384	0.241 ± 0.03	876484	0.301 ± 0.03	1	0.555 ± 0.08	394.2	441	75977	0.357 ± 0.04	210.4	0.625 ± 0.08	1.1136	0.398 ± 0.04	0.268 ± 0.03	0.269 ± 0.02	0.335 ± 0.03	0.618 ± 0.09
842_13	10427692	2505070	0.264 ± 0.02	7922622	0.271 ± 0.03	620830	0.323 ± 0.02	0			338	113250	0.403 ± 0.04	277.1	0.619 ± 0.08	1.12439	0.453 ± 0.04	0.305 ± 0.03	0.297 ± 0.02	0.363 ± 0.02
842_17	12631740	2851279	0.260 ± 0.02	9780461	0.254 ± 0.05	918450	0.319 ± 0.03	0			342	83459	0.425 ± 0.04	248.2	0.637 ± 0.07	1.09262	0.464 ± 0.04	0.278 ± 0.05	0.284 ± 0.02	0.349 ± 0.03
931_9	9953702	3393843	0.266 ± 0.02	6559859	0.278 ± 0.04	594943	0.376 ± 0.03	0			397	45063	0.450 ± 0.04	189.2	0.754 ± 0.05	0.923077	0.415 ± 0.04	0.257 ± 0.04	0.246 ± 0.02	0.347 ± 0.03
931_14	11531055	3780761	0.259 ± 0.02	7750294	0.286 ± 0.04	732340	0.366 ± 0.03	1	0.603 ± 0.07	331.8	574	52854	0.450 ± 0.04	172	0.774 ± 0.05	0.899225	0.405 ± 0.04	0.257 ± 0.04	0.233 ± 0.02	0.329 ± 0.03	0.542 ± 0.06
Condition Average (n = 8)			0.265 ± 0.02		0.283 ± 0.03		0.345 ± 0.03		0.559 ± 0.03	369.6 ± 25	515 ± 155		0.427 ± 0.03	227.1 ± 35	0.692 ± 0.06		0429 ± 0.02	0.285 ± 0.02	0.268 ± 0.02	0.347 ± 0.01	0.556 ± 0.04
INS-1E 50mM KCl, 5 min
1394_3	22891553	6463283	0.221 ± 0.03	16428270	0.262 ± 0.04	1198145	0.334 ± 0.04	3	0.520 ± 0.10	426.5	412	68841	0.398 ± 0.07	174.1	0.670 ± 0.10	1.03909	0.413 ± 0.07	0.272 ± 0.04	0.230 ± 0.03	0.347 ± 0.04	0.540 ± 0.10
1394_8	15019687	4063868	0.234 ± 0.03	10955819	0.251 ± 0.03	883452	0.322 ± 0.04	3	0.523 ± 0.08	343.5	267	41531	0.365 ± 0.07	180.5	0.679 ± 0.12	1.02442	0.374 ± 0.06	0.257 ± 0.03	0.240 ± 0.03	0.331 ± 0.04	0.535 ± 0.08
1394_9	19631768	5368321	0.236 ± 0.03	14263447	0.262 ± 0.04	1147158	0.321 ± 0.04	10	0.530 ± 0.10	704.9	243	51474	0.361 ± 0.07	193.1	0.671 ± 0.12	1.0368	0.375 ± 0.08	0.272 ± 0.04	0.245 ± 0.03	0.332 ± 0.04	0.550 ± 0.10
1395_16	8237810	2165995	0.254 ± 0.03	6071815	0.252 ± 0.04	505754	0.330 ± 0.04	1	0.657 ± 0.03	227.6	313	45892	0.369 ± 0.07	177.9	0.659 ± 0.12	1.05548	0.390 ± 0.07	0.266 ± 0.04	0.268 ± 0.03	0.349 ± 0.04	0.694 ± 0.03
Condition Average (n = 4)			0.236 ± 0.01		0.257 ± 0.01		0.327 ± 0.01		0.557 ± 0.06	425 ± 176	315 ± 70		0.373 ± 0.01	181.4 ± 7	0.670 ± 0.01		0.388 ± 0.02	0.267 ± 0.01	0.246 ± 0.01	0.340 ± 0.01	0.580 ± 0.07
INS-1E 50mM KCl, 30 min
1406_7	18158959	3447096	0.235 ± 0.03	14711863	0.227 ± 0.04	1020323	0.308 ± 0.03	8	0.492 ± 0.10	408.9	185	50150	0.365 ± 0.06	218	0.704 ± 0.07	0.988142	0.361 ± 0.06	0.224 ± 0.04	0.233 ± 0.03	0.304 ± 0.03	0.488 ± 0.10
1406_9	24118102	7173598	0.223 ± 0.03	16944504	0.227 ± 0.04	1241344	0.316 ± 0.09	21	0.557 ± 0.08	393.9	216	54935	0.391 ± 0.09	214.5	0.687 ± 0.10	1.01254	0.396 ± 0.09	0.230 ± 0.04	0.226 ± 0.03	0.320 ± 0.04	0.564 ± 0.08
1412_10	10543525	2968267	0.249 ± 0.03	7575258	0.263 ± 0.04	635098	0.350 ± 0.04	2	0.573 ± 0.07	388.1	304	46795	0.385 ± 0.05	175.5	0.690 ± 0.13	1.00802	0.388 ± 0.05	0.263 ± 0.04	0.251 ± 0.03	0.350 ± 0.04	0.578 ± 0.07
1412_11	21906652	5069824	0.243 ± 0.03	16836828	0.267 ± 0.04	1041945	0.333 ± 0.04	22	0.586 ± 0.09	477.6	454	121639	0.388 ± 0.06	209.5	0.680 ± 0.14	1.02354	0.397 ± 0.06	0.273 ± 0.04	0.249 ± 0.03	0.341 ± 0.04	0.600 ± 0.9
Condition Average (n = 4)			0.238 ± 0.01		0.246 ± 0.02		0.327 ± 0.2		0.552 ± 0.04	417.1 ± 36	290 ± 105		0.382 ± 0.01	204.4 ± 17	0.690 ± 0.01		0.386 ± 0.01	0.248 ± 0.02	0.240 ± 0.01	0.329 ± 0.02	0.558 ± 0.04
